# Supplementary material for: Trans-Cinnamaldehyde Attenuates Enterococcus faecalis Virulence and Inhibits Biofilm Formation
Source: Antibiotics (Basel). 2021 Jun 11;10(6):702. doi: 10.3390/antibiotics10060702 (PMC8230787; doi:10.3390/antibiotics10060702)
Supplement: Supplementary file 1 [file antibiotics-10-00702-s001.zip]

Archive with 1 entries (1 files):
- antibiotics-1253461-supplementary.pdf
